# Supplementary material for: Evaluation of Physicochemical Properties of Beetroot-Based Dietary Supplements
Source: Foods. 2021 Jul 22;10(8):1693. doi: 10.3390/foods10081693 (PMC8393586; doi:10.3390/foods10081693)
Supplement: Supplementary file 1 [file foods-10-01693-s001.zip]

Archive with 1 entries (1 files):
- foods-1255523-supplementary.pdf
